# Supplementary material for: Instantaneous Self-Powered Sensing System Based on Planar-Structured Rotary Triboelectric Nanogenerator
Source: Sensors (Basel). 2021 May 28;21(11):3741. doi: 10.3390/s21113741 (PMC8197852; doi:10.3390/s21113741)
Supplement: Supplementary file 1 [file sensors-21-03741-s001.zip]

Archive with 2 entries (2 files):
- sensors-1214381-supplementary.pdf
- Video S1.avi
